# Supplementary material for: Feasibility of Quantification of Intracranial Aneurysm Pulsation with 4D CTA with Manual and Computer-Aided Post-Processing
Source: PLoS One. 2016 Nov 23;11(11):e0166810. doi: 10.1371/journal.pone.0166810 (PMC5120820; doi:10.1371/journal.pone.0166810)
Supplement: S1 Table — Arterial pulsation curve values for 10 time points used for the calculations [17]. (XLSX) [file pone.0166810.s001.xlsx]

## Sheet: Tabelle2
			1	2	3	4	5	6	7	8	9	10
			0	1	0.875	0.667	0.458	0.375	0.25	0.167	0.083	0.042
