# Supplementary material for: Feasibility of Quantification of Intracranial Aneurysm Pulsation with 4D CTA with Manual and Computer-Aided Post-Processing
Source: PLoS One. 2016 Nov 23;11(11):e0166810. doi: 10.1371/journal.pone.0166810 (PMC5120820; doi:10.1371/journal.pone.0166810)
Supplement: S2 Table — Measurement data for manual segmentation (2D) and semi-automatic post-processing (3D) for all 14 aneurysms and 10 time-points of the cardiac cycle. (XLSX) [file pone.0166810.s002.xlsx]

## Sheet: Tabelle1
		1	2	3	4	5	6	7	8	9	10	11	12	13	14
2D	1	1109.51	352.806	562.452	1759.3	120.927	1646	383.409	435.259	624.592	1376.15	975.54	229.251	454.24	369.903
	2	1120.32	347.291	612.128	1771.48	119.614	1646.82	383.731	440.69	635.746	1391.38	998.125	236.866	494.14	370.533
	3	1143.74	349.435	716.25	1776.23	119.473	1648.15	389.259	443.017	618.158	1407.53	940.741	240.125	459.92	370.191
	4	1147.52	362.521	634.71	1781.6	123.109	1646.19	382.871	450.515	630.423	1404.25	957.767	236.866	476.96	372.14
	5	1134.95	354.645	596.774	1772.32	125.126	1646.19	384.054	438.879	627.887	1392.14	982.096	235.267	429.626	370.298
	6	1122.83	344.226	658.194	1784.01	122.818	1646.63	379.515	442.759	630.169	1413.15	963.388	238.721	423.143	369.106
	7	1120.84	343.623	548.513	1767.23	121.655	1646.3	380.075	438.362	636.153	1407.61	977.422	235.523	464.654	368.757
	8	1121.19	344.226	650.968	1756.1	120.054	1645.22	380.613	440.431	619.014	1391.13	997.065	237.186	476.014	368.389
	9	1107.1	345.145	650.968	1759.3	121.073	1645.07	387.71	438.879	628.648	1388.27	971.801	233.349	469.811	368.152
	10	1111.06	353.112	596.774	1758.07	117.125	1645.7	387.495	435.415	618.514	1401.64	967.127	231.686	463.347	369.588
3D	1	1155.81	382.751	838.945	1753.52	163.532	1392.19	611.623	792.454	788.148	1216.85	859.515	322.514	470.667	384.944
	2	1158.94	386.864	861.11	1768.86	179.141	1394.88	589.984	788.09	813.53	1289.13	831.53	325.75	469.667	391.972
	3	1186.93	388.149	901.141	1791.37	171.514	1395.63	709.126	778.273	837.235	1330.42	834.564	329.25	476.852	401.915
	4	1193.15	386.089	866.719	1786.22	157.907	1396.15	659.951	796.817	848.176	1294.24	859.515	329.75	466.414	407.551
	5	1177.61	382.159	837.425	1772.12	163.532	1393.21	647.688	809.908	846.975	1241.76	850.604	326.149	474.334	399.897
	6	1168.37	382.524	870.458	1779.47	162.125	1393.14	632.541	808.818	809.883	1311.55	839.019	329.415	473.667	405.878
	7	1168.03	383.427	810.453	1807.53	162.125	1394.2	607.295	763.26	817.177	1325.04	871.149	332.544	478.885	395.112
	8	1168.82	383.829	859.863	1796.23	149.216	1391.51	601.525	782.636	806.236	1275.13	843.475	334.75	468.667	379.71
	9	1150.13	383.219	859.863	1768.25	158.375	1395.32	577.149	811.216	881.525	1278.6	865.752	330.502	458.101	384.549
	10	1158.9	386.593	849.084	1755.35	161.188	1394.06	595.033	778.327	859.117	1301.99	863.079	335.141	464.71	375.103
