# Supplementary material for: Feasibility of Quantification of Intracranial Aneurysm Pulsation with 4D CTA with Manual and Computer-Aided Post-Processing
Source: PLoS One. 2016 Nov 23;11(11):e0166810. doi: 10.1371/journal.pone.0166810 (PMC5120820; doi:10.1371/journal.pone.0166810)
Supplement: S3 Table — Hausdorff distances between the arterial pulsation profile and the volume curves (upper row) of all aneurysms and the random curves (lower row). (XLSX) [file pone.0166810.s003.xlsx]

## Sheet: Tabelle2
	1	2	3	4	5	6	7	8	9	10	11	12	13	14
2D	0.0487765	0.179469	0.130746	0.106016	0.125	0.101683	0.125	0.146394	0.114971	0.138179	0.0786728	0.0936233	0.151316	0.0974533
3D+t	0.34453	0.138805	0.22842	0.285861	0.221058	0.433936	0.228232	0.157689	0.27231	0.314477	0.188203	0.281676	0.250369	0.13881
